# Supplementary material for: High resolution temperature data for ecological research and management on the Southern Ocean Islands
Source: Sci Data. 2018 Sep 4;5:180177. doi: 10.1038/sdata.2018.177 (PMC6122169; doi:10.1038/sdata.2018.177)
Supplement: Supplementary file 1 [file sdata2018177-isa1.zip]

Archive with 3 entries (3 files):
- i_Investigation.txt
- s_study_Leihy.txt
- a_assay_Leihy.txt
