# Supplementary material for: High resolution temperature data for ecological research and management on the Southern Ocean Islands
Source: Sci Data. 2018 Sep 4;5:180177. doi: 10.1038/sdata.2018.177 (PMC6122169; doi:10.1038/sdata.2018.177)
Supplement: Supplementary file 1 [file sdata2018177-isa1.zip › i_Investigation.txt]

# Investigation File generated for Scientific Data with Investigation File Authoring Tool version 0.1.0 on 31/07/2018 - This metadata file is CC0
ONTOLOGY SOURCE REFERENCE
Term Source Name	IAO	GAZ	ERO	ENVO	OBI
Term Source File	http://data.bioontology.org/ontologies/IAO	http://data.bioontology.org/ontologies/GAZ	http://data.bioontology.org/ontologies/ERO	http://data.bioontology.org/ontologies/ENVO	http://data.bioontology.org/ontologies/OBI
Term Source Version	2015-02-23	$Revision: 1.512 $	2013-08-02		2014-08-18
Term Source Description	Information Artifact Ontology	Gazetteer	Eagle-I Research Resource Ontology	Environment Ontology	Ontology for Biomedical Investigations
INVESTIGATION
Investigation Identifier
Investigation Title
Investigation Description
Investigation Submission Date
Investigation Public Release Date
INVESTIGATION PUBLICATIONS
Investigation PubMed ID
Investigation Publication DOI
Investigation Publication Author List
Investigation Publication Title
Investigation Publication Status
Investigation Publication Status Term Accession Number
Investigation Publication Status Term Source REF
INVESTIGATION CONTACTS
Investigation Person Last Name
Investigation Person Mid Initials
Investigation Person First Name
Investigation Person Address
Investigation Person Phone
Investigation Person Fax
Investigation Person Email
Investigation Person Affiliation
Investigation Person Roles
Investigation Person Roles Term Accession Number
Investigation Person Roles Term Source REF
STUDY
Study Identifier	10.1038/sdata.2018.177
Study Title	High resolution temperature data for ecological research and management on the Southern Ocean Islands
Study Submission Date	09/01/2018
Study Public Release Date	04/09/2018
Study Description	http://www.nature.com/articles/sdata2018177#abstract
Study File Name	s_study_Leihy.txt
Comment[Subject Keywords]	//;//;//;//;//
Comment[Manuscript Licence]	CC BY-4.0
Comment[Experimental Metadata Licence]	CC0
Comment[Supplementary Information File Name]		Supplementary File 1	Supplementary Information
Comment[Supplementary Information File Type]	x-zip-compressed	vnd.openxmlformats-officedocument.wordprocessingml.document	plain
Comment[Supplementary Information File URL]	http://www.nature.com/articles/sdata2018177#supplementary-information	http://www.nature.com/articles/sdata2018177#supplementary-information	http://www.nature.com/articles/sdata2018177#supplementary-information
Comment[Data Repository]	figshare
Comment[Data Record Accession]	doi:10.4225/03/5a3999b9e3215 
Comment[Data Record URI]	https://doi.org/10.4225/03/5a3999b9e3215 
STUDY DESIGN DESCRIPTORS
Study Design Type	data integration objective	source-based data transformation objective
Study Design Type Term Accession Number	ERO:0100092	ERO:0100039
Study Design Type Term Source REF	ERO	ERO
STUDY PUBLICATIONS
Study PubMed ID
Study Publication DOI
Study Publication Author List
Study Publication Title
Study Publication Status
Study Publication Status Term Accession Number
Study Publication Status Term Source REF
STUDY FACTORS
Study Factor Name
Study Factor Type
Study Factor Type Term Accession Number
Study Factor Type Term Source REF
STUDY ASSAYS
Study Assay Measurement Type	temperature of environmental material
Study Assay Measurement Type Term Accession Number	ENVO:09200000
Study Assay Measurement Type Term Source REF	ENVO
Study Assay Technology Type	data transformation
Study Assay Technology Type Term Accession Number	OBI:0200000
Study Assay Technology Type Term Source REF	OBI
Study Assay Technology Platform	""
Study Assay File Name	a_assay_Leihy.txt
STUDY PROTOCOLS
Study Protocol Name	Remote-sensed MODIS land surface temperature data	Non-random distribution of missing observations	Gap-filling method
Study Protocol Type	selection	data analysis	data transformation
Study Protocol Type Term Accession Number	OBI:0001928	ERO:0001309	OBI:0200000
Study Protocol Type Term Source REF	OBI	ERO	OBI
Study Protocol Description			
Study Protocol URI	""	""	""
Study Protocol Version			
Study Protocol Parameters Name	""	""	""
Study Protocol Parameters Name Term Accession Number	""	""	""
Study Protocol Parameters Name Term Source REF	""	""	""
Study Protocol Components Name	""	""	""
Study Protocol Components Type	""	""	""
Study Protocol Components Type Term Accession Number	""	""	""
Study Protocol Components Type Term Source REF	""	""	""
STUDY CONTACTS
Study Person Last Name	Leihy	Duffy	Nortje	Chown
Study Person First Name	Rachel I.	Grant A.	Erika	Steven L.
Study Person Mid Initials				
Study Person Email	rachel.leihy1@monash.edu	""	""	""
Study Person Phone				
Study Person Fax				
Study Person Address				
Study Person Affiliation	School of Biological Sciences, Monash University, Melbourne, Victoria 3800, Australia	School of Biological Sciences, Monash University, Melbourne, Victoria 3800, Australia	Centre for Invasion Biology, Department of Botany and Zoology, Stellenbosch University, Private Bag X1, Matieland 7602, South Africa	School of Biological Sciences, Monash University, Melbourne, Victoria 3800, Australia
Study Person Roles				
Study Person Roles Term Accession Number				
Study Person Roles Term Source REF				
Comment[Study Person ORCID]	0000-0001-9672-625X	0000-0002-9031-8164		
Comment[Funder]				
Comment[FundRef ID]				
Comment[Funder Term Source REF]				
Comment[Grant Identifier]				
