# Supplementary material for: High resolution temperature data for ecological research and management on the Southern Ocean Islands
Source: Sci Data. 2018 Sep 4;5:180177. doi: 10.1038/sdata.2018.177 (PMC6122169; doi:10.1038/sdata.2018.177)
Supplement: Supplementary file 1 [file sdata2018177-isa1.zip › s_study_Leihy.txt]

Source Name	Material Type	Term Source REF	Term Accession Number	Characteristics[geographical location]	Term Source REF	Term Accession Number	Comment[temporal span]	Protocol REF	Sample Name
MOD11A2 data	data set	IAO	IAO:0000100	Antipodes Island	GAZ	GAZ:00044917	2001/2015	Remote-sensed MODIS land surface temperature data	Antipodes
MOD11A2 data	data set	IAO	IAO:0000100	Auckland Island	GAZ	GAZ:00017418	2001/2015	Remote-sensed MODIS land surface temperature data	Auckland
MOD11A2 data	data set	IAO	IAO:0000100	Bouvet Island	GAZ	GAZ:00001453	2001/2015	Remote-sensed MODIS land surface temperature data	Bouvet
MOD11A2 data	data set	IAO	IAO:0000100	Campbell Island	GAZ	GAZ:00045632	2001/2015	Remote-sensed MODIS land surface temperature data	Campbell
MOD11A2 data	data set	IAO	IAO:0000100	East Falkland	GAZ	GAZ:00001415	2001/2015	Remote-sensed MODIS land surface temperature data	EastFalkland
MOD11A2 data	data set	IAO	IAO:0000100	Gough Island	GAZ	GAZ:00001474	2001/2015	Remote-sensed MODIS land surface temperature data	Gough
MOD11A2 data	data set	IAO	IAO:0000100	Heard Island	GAZ	GAZ:00009720	2001/2015	Remote-sensed MODIS land surface temperature data	Heard
MOD11A2 data	data set	IAO	IAO:0000100	Ile aux Cochons	GAZ	GAZ:00005616	2001/2015	Remote-sensed MODIS land surface temperature data	Cochon
MOD11A2 data	data set	IAO	IAO:0000100	Iles de l'Est	GAZ	GAZ:00143056	2001/2015	Remote-sensed MODIS land surface temperature data	Est
MOD11A2 data	data set	IAO	IAO:0000100	Iles de la Possession	GAZ	GAZ:00143057	2001/2015	Remote-sensed MODIS land surface temperature data	Possession
MOD11A2 data	data set	IAO	IAO:0000100	Inaccessible Island	GAZ	GAZ:00023363	2001/2015	Remote-sensed MODIS land surface temperature data	Inaccessible
MOD11A2 data	data set	IAO	IAO:0000100	Ile Kerguelen	GAZ	GAZ:00044595	2001/2015	Remote-sensed MODIS land surface temperature data	Kerguelen
MOD11A2 data	data set	IAO	IAO:0000100	Macquarie Island	GAZ	GAZ:00007395	2001/2015	Remote-sensed MODIS land surface temperature data	Macquarie
MOD11A2 data	data set	IAO	IAO:0000100	Marion Island	GAZ	GAZ:00014117	2001/2015	Remote-sensed MODIS land surface temperature data	Marion
MOD11A2 data	data set	IAO	IAO:0000100	McDonald Island	GAZ	GAZ:00044983	2001/2015	Remote-sensed MODIS land surface temperature data	McDonald
MOD11A2 data	data set	IAO	IAO:0000100	Ile Amsterdam	GAZ	GAZ:00005046	2001/2015	Remote-sensed MODIS land surface temperature data	NewAmsterdam
MOD11A2 data	data set	IAO	IAO:0000100	Prince Edward Island	GAZ	GAZ:00014118	2001/2015	Remote-sensed MODIS land surface temperature data	PrinceEdward
MOD11A2 data	data set	IAO	IAO:0000100	South Georgia Island	GAZ	GAZ:00001446	2001/2015	Remote-sensed MODIS land surface temperature data	SouthGeorgia
MOD11A2 data	data set	IAO	IAO:0000100	Tristan da Cunha	GAZ	GAZ:00000851	2001/2015	Remote-sensed MODIS land surface temperature data	TristandaCunha
MOD11A2 data	data set	IAO	IAO:0000100	West Falkland	GAZ	GAZ:00001414	2001/2015	Remote-sensed MODIS land surface temperature data	WestFalkland
