# Supplementary material for: High resolution temperature data for ecological research and management on the Southern Ocean Islands
Source: Sci Data. 2018 Sep 4;5:180177. doi: 10.1038/sdata.2018.177 (PMC6122169; doi:10.1038/sdata.2018.177)
Supplement: Supplementary file 1 [file sdata2018177-isa1.zip › a_assay_Leihy.txt]

Sample Name	Protocol REF	Protocol REF	Assay Name	Raw Data File	Comment[Data Repository]	Comment[Data Record Accession]	Comment[Data Record URI]
Antipodes	Non-random distribution of missing observations	Gap-filling method	Antipodes_processing	Antipodes.zip	figshare	doi:10.4225/03/5a3999b9e3215	https://doi.org/10.4225/03/5a3999b9e3215
Auckland	Non-random distribution of missing observations	Gap-filling method	Auckland_processing	Auckland.zip	figshare	doi:10.4225/03/5a3999b9e3215	https://doi.org/10.4225/03/5a3999b9e3215
Bouvet	Non-random distribution of missing observations	Gap-filling method	Bouvet_processing	Bouvet.zip	figshare	doi:10.4225/03/5a3999b9e3215	https://doi.org/10.4225/03/5a3999b9e3215
Campbell	Non-random distribution of missing observations	Gap-filling method	Campbell_processing	Campbell.zip	figshare	doi:10.4225/03/5a3999b9e3215	https://doi.org/10.4225/03/5a3999b9e3215
EastFalkland	Non-random distribution of missing observations	Gap-filling method	EastFalkland_processing	EastFalkland.zip	figshare	doi:10.4225/03/5a3999b9e3215	https://doi.org/10.4225/03/5a3999b9e3215
Gough	Non-random distribution of missing observations	Gap-filling method	Gough_processing	Gough.zip	figshare	doi:10.4225/03/5a3999b9e3215	https://doi.org/10.4225/03/5a3999b9e3215
Heard	Non-random distribution of missing observations	Gap-filling method	Heard_processing	Heard.zip	figshare	doi:10.4225/03/5a3999b9e3215	https://doi.org/10.4225/03/5a3999b9e3215
Cochon	Non-random distribution of missing observations	Gap-filling method	Cochon_processing	Cochon.zip	figshare	doi:10.4225/03/5a3999b9e3215	https://doi.org/10.4225/03/5a3999b9e3215
Est	Non-random distribution of missing observations	Gap-filling method	Est_processing	Est.zip	figshare	doi:10.4225/03/5a3999b9e3215	https://doi.org/10.4225/03/5a3999b9e3215
Possession	Non-random distribution of missing observations	Gap-filling method	Possession_processing	Possession.zip	figshare	doi:10.4225/03/5a3999b9e3215	https://doi.org/10.4225/03/5a3999b9e3215
Inaccessible	Non-random distribution of missing observations	Gap-filling method	Inaccessible_processing	Inaccessible.zip	figshare	doi:10.4225/03/5a3999b9e3215	https://doi.org/10.4225/03/5a3999b9e3215
Kerguelen	Non-random distribution of missing observations	Gap-filling method	Kerguelen_processing	Kerguelen.zip	figshare	doi:10.4225/03/5a3999b9e3215	https://doi.org/10.4225/03/5a3999b9e3215
Macquarie	Non-random distribution of missing observations	Gap-filling method	Macquarie_processing	Macquarie.zip	figshare	doi:10.4225/03/5a3999b9e3215	https://doi.org/10.4225/03/5a3999b9e3215
Marion	Non-random distribution of missing observations	Gap-filling method	Marion_processing	Marion.zip	figshare	doi:10.4225/03/5a3999b9e3215	https://doi.org/10.4225/03/5a3999b9e3215
McDonald	Non-random distribution of missing observations	Gap-filling method	McDonald_processing	McDonald.zip	figshare	doi:10.4225/03/5a3999b9e3215	https://doi.org/10.4225/03/5a3999b9e3215
NewAmsterdam	Non-random distribution of missing observations	Gap-filling method	NewAmsterdam_processing	NewAmsterdam.zip	figshare	doi:10.4225/03/5a3999b9e3215	https://doi.org/10.4225/03/5a3999b9e3215
PrinceEdward	Non-random distribution of missing observations	Gap-filling method	PrinceEdward_processing	PrinceEdward.zip	figshare	doi:10.4225/03/5a3999b9e3215	https://doi.org/10.4225/03/5a3999b9e3215
SouthGeorgia	Non-random distribution of missing observations	Gap-filling method	SouthGeorgia_processing	SouthGeorgia.zip	figshare	doi:10.4225/03/5a3999b9e3215	https://doi.org/10.4225/03/5a3999b9e3215
TristandaCunha	Non-random distribution of missing observations	Gap-filling method	TristandaCunha_processing	TristandaCunha.zip	figshare	doi:10.4225/03/5a3999b9e3215	https://doi.org/10.4225/03/5a3999b9e3215
WestFalkland	Non-random distribution of missing observations	Gap-filling method	WestFalkland_processing	WestFalkland.zip	figshare	doi:10.4225/03/5a3999b9e3215	https://doi.org/10.4225/03/5a3999b9e3215
