# Supplementary material for: High resolution temperature data for ecological research and management on the Southern Ocean Islands
Source: Sci Data. 2018 Sep 4;5:180177. doi: 10.1038/sdata.2018.177 (PMC6122169; doi:10.1038/sdata.2018.177)
Supplement: Supplementary Information [file sdata2018177-s3.txt]

###Full worked example of gapfill methodolgy, from dataset download to gapfill application and analysis
#using Marion Island (-46.908, 37.7424) as an example

##contents
#part 1: download MODIS observations, convert from sinisoidal projection to WGS84
#part 2: clip 8-day MODIS observations to extent of Southern Ocean Islands
#part 3: trim off upper and lower 0.01% datapoints from 8-day MODIS observations 
#part 4: resample high-resolution digital elevation model to the same spatial resolution as the MODIS data
#part 5: gap-fill application
#part 6: plot gap-fill outputs

if(.Platform$OS.type=="windows") {invisible(readline(prompt="This code was written for a unix system. It will require modification (e.g. MODIS filepaths and GDAL framework location) to function as intended on a windows machine."))} #code written assuming unix system - may require modification for windows OS

setwd(file.path("WorkedExample")) #change location to working directory folder
dir.create("SRTM_data", showWarnings = FALSE)
dir.create("8day_data", showWarnings = FALSE)
dir.create("monthly_data", showWarnings = FALSE) #create directories if not already there
dir.create("gapfilled", showWarnings = FALSE)


#required packages- install if needed:
library(MODIS)
library(rts) 
library(gapfill)

############################################################################################################################################
#part 1: download MODIS observations, convert from sinisoidal projection to WGS84
island <- "marion" # name of island as character string - user must supply shapefile of island with name == this character string (e.g. marion.shp)
island_shapefile<- shapefile(paste0(island, ".shp")) #spatial polygons of islands - example is Marion Island 
# shapefiles sourced from the DIVA-GIS spatial data repository (http://www.diva-gis.org/Data) 

MODIS:::checkTools('GDAL') ###XXX### Check GDAL drivers are installed and linked properly - if not you will need to install them - nb. need hdf4 support - may require compiling from source
Sys.setenv(PATH="/Library/Frameworks/GDAL.framework/Programs") # ensure path to gdal is properly linked - system/installation dependent
MODISoptions(localArcPath = file.path(getwd(), "MODIS_ARC"), outDirPath = file.path(getwd(), "MODIS_ARC", "PROCESSED")) #set save location to subfiles in wd


runGdal(product= "MOD11A2", begin= "2001001", end = "2015365", extent = extent(island_shapefile), outProj = "+proj=longlat +ellps=WGS84 +towgs84=0,0,0,0,0,0,0 +no_defs" , pixelSize = 0.008333333, resamplingType="bilinear", SDSstring = "10001", job=paste0(island, "_LST"))

############################################################################################################################################
#part 2: clip 8-day MODIS observations to extent of Southern Ocean Islands

#minimum & maximum longitude & latitude of Marion Island (used as an extent object to clip MODIS data for Marion Island)

day_brick<- trim(brick(lapply(list.files(file.path("MODIS_ARC", "PROCESSED", paste0(island, "_LST")), full.names=T, pattern="LST_Day_1km.tif$"), raster)))*0.02-273.15
writeRaster(day_brick, filename= file.path("8day_data", paste0(island, "_LST_Day_1km_8day.grd")), format= "raster", overwrite=TRUE)

night_brick<- trim(brick(lapply(list.files(file.path("MODIS_ARC", "PROCESSED", paste0(island, "_LST")), full.names=T, pattern="LST_Night_1km.tif"), raster)))*0.02-273.15
writeRaster(night_brick, filename= file.path("8day_data", paste0(island, "_LST_Night_1km_8day.grd")), format= "raster", overwrite=TRUE)

############################################################################################################################################
#part 3: trim off upper and lower 0.01% datapoints from 8-day MODIS observations 
#(necessary to exclude extremely high/low erronous values that occur over glaciated areas- cloud contamination)
#for the remaining data, caluclates mean monthly values from the 8-day observations

MODIS_clip_mean_monthly<-function(x){
  nam<-names(x)
  x[x > quantile(getValues(x), probs=0.9999, na.rm=T)] <- NA #currently going for 99.99% could trim if you want
  x[x < quantile(getValues(x), probs= 0.0001, na.rm=T)] <- NA #currently going for 0.01% could trim if you want
  
  brk_ts<-rts(x, as.Date(nam, format="MOD11A2.A%Y%j"))
  brk_mon<-apply.monthly(brk_ts, FUN = mean, na.rm=T)
  names(brk_mon@raster) <- index(brk_mon)
  
  writeRaster(brk_mon@raster, file.path("monthly_data", paste0(island, "_", strsplit(names(x)[1], "\\.")[[1]][3], "_monthly")), overwrite= TRUE)
  return(brk_mon@raster)
  }

day_monthly_brick <- MODIS_clip_mean_monthly(day_brick)
night_monthly_brick <- MODIS_clip_mean_monthly(night_brick)

############################################################################################################################################
#part 4: resample high-resolution digital elevation model to the same spatial resolution as the MODIS data
##DEMS sourced from the Shuttle Radar Topography Mission (Farr et al. 2007 Reviews of geophysics, 45)
##DEM tiles downloaded individually for each area

island_dem <- resample(getData("SRTM",  lon = rowMeans(bbox(island_shapefile))[1], lat = rowMeans(bbox(island_shapefile))[2], path="SRTM_data"), day_monthly_brick)

############################################################################################################################################
#part 5: gap-fill application
#this is a modified version of Gerber et al (2016)'s gapfill function, incorporating high-resolution (30m) digital elevation models ("DEM.grd"; sourced from the Shuttle radar topography mission (Farr et al. 2007)) into the quantile regression 

gapfillDEM<-function(day_monthly_brick, night_monthly_brick, island_dem){
  
  
  island_mask <- mean(brick(c(unstack(day_monthly_brick), unstack(night_monthly_brick))), na.rm=T) # mask of island - any cell with neither day nor night data is excluded   ### the extent mask uses the mean island brick (na.rm=TRUE) to clip out the coastal/ocean cells that MODIS doesn't recognise as land
  
  island_mask_brick<-stack(mget(rep("island_mask", nlayers(day_monthly_brick)))) 
  
  island_mask_array <- is.finite(array(data=as.vector(island_mask_brick), dim=c(ncol(island_mask_brick), nrow(island_mask_brick), 12, nlayers(island_mask_brick)/12), dimnames=list(unique(xFromCell(island_mask_brick, 1:ncell(island_mask_brick))), unique(yFromCell(island_mask_brick, 1:ncell(island_mask_brick))), 1:12, 2001:2015))) ## convert raster brick to 4D array, adjust years and number of dimensions as needed 'dim = c(LAT, LONG, MONTH/SEASON, YEAR)'
    
 day_monthly_array <- array(data=as.vector(day_monthly_brick), dim=dim(island_mask_array), dimnames=dimnames(island_mask_array))
 night_monthly_array <- array(data=as.vector(night_monthly_brick), dim=dim(island_mask_array), dimnames=dimnames(island_mask_array))
 
#############################################CUSTOM FUNCTIONS FOR GAPFILL########################################################
  DEM_Subset<-function (data, mp, i, initialSize = c(5L, 5L, 1L, 2L), dem) # set size of subset in numbers of LONG, LAT, MONTH/SEASON, YEAR ### custom function for subsetting  MODIS data in four dimensions and getting elevation from DEM as same spatial resolution
  {
    ArrayAroundX <- function (data, mp, size) 
    {
			stopifnot(is.array(data))
			stopifnot(identical(length(dim(data)), 4L))
			stopifnot(is.numeric(mp))
			stopifnot(identical(length(mp), 4L))
			stopifnot(all(1L <= mp) && all(mp <= dim(data)))
			stopifnot(is.numeric(size))
			stopifnot(identical(length(size), 4L))
			stopifnot(all(0L <= size))
			d1Lo <- max(1L, mp[1] - size[1])
			d1Up <- min(dim(data)[1], mp[1] + size[1])
			d2Lo <- max(1L, mp[2] - size[2])
			d2Up <- min(dim(data)[2], mp[2] + size[2])
			d3Lo <- max(1L, mp[3] - size[3])
			d3Up <- min(dim(data)[3], mp[3] + size[3])
			d4Lo <- max(1L, mp[4] - size[4])
			d4Up <- min(dim(data)[4], mp[4] + size[4])
			data <- data[d1Lo:d1Up, d2Lo:d2Up, d3Lo:d3Up, d4Lo:d4Up, 
                   drop = FALSE]
		attr(data, "mp") <- c(min(size[1] + 1L, mp[1]), min(size[2] + 1L, mp[2]), min(size[3] + 1L, mp[3]), min(size[4] + 1L, 
mp[4])); attr(data, "dem") <- as.matrix(t(dem))[d1Lo:d1Up, d2Lo:d2Up]
      data
    }
    
    ArrayAroundX(data = data, mp = mp, size = initialSize + c(i, 
                                                              i, 0L, 0L))
  }
  
  
  
  DEM_Predict<-function (a, i, nTargetImage = 5, nImages = 4, nQuant = 2, predictionInterval =TRUE) 
  {tryCatch({ #errorcatchting pt 1
    am <- Array2Matrix(a)
    mp <- attr(am, "mp")
    dem <- attr(am, "dem")
    if (sum(!is.na(am[, mp[2]])) < nTargetImage[1]) 
      return(NA)
    if (sum(apply(!is.na(am), 2, any)) < nImages[1]) 
      return(NA)
    tau <- EstimateQuantile(a = a, mp = attr(a, "mp"), nQuant = nQuant[1], 
                            predictionInterval = predictionInterval[1])
    if (any(is.na(tau))) 
      return(NA)
    s <- Score(mat = am)
    r <- rank(s, na.last = "keep")
    df <- data.frame(z = c(am), rank = rep(rank(s, na.last = "keep"), 
                                           each = dim(am)[1]), elev = c(dem))
    m <- quantreg::rq(z ~ rank + elev, tau[1], data = df)
    p <- quantreg::coef.crq(m)[1] + quantreg::coef.crq(m)[2] * 
      r[mp[2]]
    p <- unname(p)
    if (!predictionInterval[1]) 
      return(p)
    mu <- quantreg::rq(z ~ rank + elev, max(tau), data = df)
    ml <- quantreg::rq(z ~ rank + elev, min(tau), data = df)
    if (r[mp[2]] == max(df$rank, na.rm = TRUE)) {
      pu <- quantreg::predict.rq(mu, newdata = data.frame(rank = r[mp[2]], elev = c(dem)))
    }
    else {
      pu <- stats::quantile(quantreg::predict.rq(mu), 0.95, 
                            na.rm = TRUE)
    }
    if (r[mp[2]] == min(df$rank, na.rm = TRUE)) {
      pl <- quantreg::predict.rq(ml, newdata = data.frame(rank = r[mp[2]], elev = c(dem)))
    }
    else {
      pl <- stats::quantile(quantreg::predict.rq(ml), 0.05, 
                            na.rm = TRUE)
    }
    pu <- max(p, pu)
    pl <- min(p, pl)
    unname(c(p, sort(c(pl, pu))))
    
  }, error= function(err){print(paste("Issue @", mp, "::", err))}) #error catching pt2 trycatch print error
  }
#############################################CUSTOM FUNCTIONS FOR GAPFILL########################################################
 
  gapfilled_day <- Gapfill(day_monthly_array, fnSubset= DEM_Subset, fnPredict= DEM_Predict, dem= island_dem, subset= island_mask_array, clipRange= c(min(as.vector(day_monthly_array), na.rm=T), max(as.vector(day_monthly_array), na.rm=T)), nPredict = 3) 
  
  gapfilled_night <- Gapfill(night_monthly_array, fnSubset= DEM_Subset, fnPredict= DEM_Predict, dem= island_dem, subset= island_mask_array, clipRange= c(min(as.vector(night_monthly_array), na.rm=T), max(as.vector(night_monthly_array), na.rm=T)), nPredict = 3) 
  
  #data- original modis data in an array
  #fnSubset- modified Subset code
  #fnPredict- modified Predict code
  #dem=dem - uses resampled dem in quantile regression function
  #subset= mat2 (this is the array of the mean brick of the night time modis observations, used to clip out the ocean areas (where there are no modis observations in the original data) )
  #clip range sets the upper and lower gapfill estimates to the max and min observed values- prevents extrapolation
  

  
  gapfilled_day_mn<-brick(unlist(apply(gapfilled_day $fill[,,,,1], c(3,4), function(x){raster(t(x))})))
 crs(gapfilled_day_mn)<-crs(day_monthly_brick); names(gapfilled_day_mn)<-names(day_monthly_brick); extent(gapfilled_day_mn)<-extent(day_monthly_brick)
  gapfilled_day_mn<<-gapfilled_day_mn
  
    gapfilled_day_lw<-brick(unlist(apply(gapfilled_day $fill[,,,,2], c(3,4), function(x){raster(t(x))})))
 crs(gapfilled_day_lw)<-crs(day_monthly_brick); names(gapfilled_day_lw)<-names(day_monthly_brick); extent(gapfilled_day_lw)<-extent(day_monthly_brick)
 gapfilled_day_lw<<-gapfilled_day_lw
 
   gapfilled_day_up<-brick(unlist(apply(gapfilled_day $fill[,,,,3], c(3,4), function(x){raster(t(x))})))
 crs(gapfilled_day_up)<-crs(day_monthly_brick); names(gapfilled_day_up)<-names(day_monthly_brick); extent(gapfilled_day_up)<-extent(day_monthly_brick)
 gapfilled_day_up<<-gapfilled_day_up
 
   gapfilled_night_mn<-brick(unlist(apply(gapfilled_night $fill[,,,,1], c(3,4), function(x){raster(t(x))})))
 crs(gapfilled_night_mn)<-crs(night_monthly_brick); names(gapfilled_night_mn)<-names(night_monthly_brick); extent(gapfilled_night_mn)<-extent(night_monthly_brick)
  gapfilled_night_mn <<- gapfilled_night_mn
  
    gapfilled_night_lw<-brick(unlist(apply(gapfilled_night $fill[,,,,2], c(3,4), function(x){raster(t(x))})))
 crs(gapfilled_night_lw)<-crs(night_monthly_brick); names(gapfilled_night_lw)<-names(night_monthly_brick); extent(gapfilled_night_lw)<-extent(night_monthly_brick)
 gapfilled_night_lw <<- gapfilled_night_lw
 
   gapfilled_night_up<-brick(unlist(apply(gapfilled_night $fill[,,,,3], c(3,4), function(x){raster(t(x))})))
 crs(gapfilled_night_up)<-crs(night_monthly_brick); names(gapfilled_night_up)<-names(night_monthly_brick); extent(gapfilled_night_up)<-extent(night_monthly_brick)
 gapfilled_night_up<<-gapfilled_night_up
       
writeRaster(gapfilled_day_mn, file.path("gapfilled", paste0(island, "_", "gapfilled_day_mn")))
writeRaster(gapfilled_day_up, file.path("gapfilled", paste0(island, "_", "gapfilled_day_up")))
writeRaster(gapfilled_day_lw, file.path("gapfilled", paste0(island, "_", "gapfilled_day_lw")))

writeRaster(gapfilled_night_mn, file.path("gapfilled", paste0(island, "_", "gapfilled_night_mn")))
writeRaster(gapfilled_night_up, file.path("gapfilled", paste0(island, "_", "gapfilled_night_up")))
writeRaster(gapfilled_night_lw, file.path("gapfilled", paste0(island, "_", "gapfilled_night_lw")))
}


#############################################\CUSTOM FUNCTIONS FOR GAPFILL########################################################


##################################################################################################################################

gapfillDEM(day_monthly_brick = day_monthly_brick, night_monthly_brick = night_monthly_brick, island_dem = island_dem)


##################################################################################################################################
#part 6: plot gap-fill outputs
#function to plot raster as monthXyear matrix (can be used on original or gapfilled data though assumes 15 years of data starting in JAN01)

plot.gapfilled <- function(x){
	Image(aperm(array(data=x, dim=c(ncol(x), nrow(x), 12, nlayers(x)/12), dimnames=list(unique(xFromCell(x, 1:ncell(x))), unique(yFromCell(x, 1:ncell(x))), 1:12, 2001:2015)), perm= c(2, 1, 3,4)), xlab="month", ylab="year", colbarTitle="LST °C")
}

plot.gapfilled(brick(file.path("gapfilled", paste0(island, "_", "gapfilled_night_mn"))))
